# Supplementary material for: Diagnostic value of F-18 FDG PET/CT in fever or inflammation of unknown origin in a large single-center retrospective study
Source: Sci Rep. 2022 Feb 3;12:1883. doi: 10.1038/s41598-022-05911-7 (PMC8813902; doi:10.1038/s41598-022-05911-7)
Supplement: Supplementary file 1 — Supplementary Information. [file 41598_2022_5911_MOESM1_ESM.xlsx]

## Sheet: Patients
Patient no.	Sex	Age	Examination	PET/CT results	final diagnosis	Group	Radiological Imaging	CRP (mg/dl)	Leucozytes (x 10^5/µl)	Clinical signs before PET	Change in treatment after PET	Follow up PET/CT
1	m	43.9507	torso imaging	osteomyelitis	lymphadenopathy	infectious	MRI, CT	38.5	0	unspecific	new	no
2	m	54.3479	whole-body	cavernous pulmonal lesion	cavernous pulmonal lesion	infectious	CT, chest X-ray	5.8	4.1	IUO	none	no
3	f	57.9781	torso imaging	axillary lymphadenopathy	immunodeficiency?	Cause unknown	CT	11	18.7	unspecific	new	no
4	m	71.126	torso imaging	unspecific soft tissue uptake	lymphadenopathy	Cause unknown	CT, sonography	38.3	7.45	FUO	new	no
5	f	24.6849	torso imaging	normal pattern	spontaneous remission	spontaneous remission	sonography	0.6	7.64	FUO	none	no
6	m	60.7863	whole-body	active vasculitis	large vessel vasculitis	autoimmune/rheumatic diseases	chest X-ray	10	8.9	unspecific	switched	no
7	f	32.6521	torso imaging	bone marrow activation	chronic ethmoidal sinusitis	infectious	none	4.86	12	unspecific	none	no
8	m	52.5014	torso imaging	normal pattern	COPD	Cause unknown	none	0	0	FUO	unclear	no
9	m	40.5425	torso imaging	bone marrow activation	spontaneous remission	spontaneous remission	sonography	0	0	lymphadenopathy	none	no
10	f	44.5151	whole-body	splenic lymphadenopathy	splenic atypic lymphoma	malignancy	none	0	0	IUO	unclear	no
11	m	75.6356	torso imaging	unspecific soft tissue uptake	spontaneous remission	spontaneous remission	CT	9	7.68	IUO	none	no
12	f	83.8548	torso imaging	rectal tumor	rectal carcinoma	malignancy	none	0	0	FUO	unclear	no
13	f	57.5425	whole-body	active vasculitis	large vessel vasculitis	autoimmune/rheumatic diseases	none	0.1	15.9	FUO	none	no
14	f	46.5452	whole-body	supradiaphragmal abscess	infected lung cancer	malignancy	CT	9	6.51	unspecific	new	no
15	f	48.811	torso imaging	unspecific soft tissue uptake	zoeliacia	miscellaneous	none	0.6	7.5	unspecific	none	no
16	m	56.3233	torso imaging	thyroditis	pneumonia?	Cause unknown	CT, chest X-ray	43.9	11.22	IUO	switched	no
17	f	82.1233	torso imaging	gastritis	H.p. pos. gastritis	infectious	none	12	8.5	FUO	none	no
18	f	66	torso imaging	unspecific soft tissue uptake	unspecific rheumatic disease	autoimmune/rheumatic diseases	chest X-ray	101.9	8	IUO	switched	no
19	f	73	whole-body	periprothetic hip infection	periprothetic hip infection	infectious	none	51	9.27	IUO	none	yes
20	m	56	whole-body	normal pattern	TBC, liver cirrhosis	infectious	MRI, CT	1.2	2.84	FUO	none	no
21	m	71	whole-body	polyarthritis	polyarthritis	autoimmune/rheumatic diseases	CT	4.3	11.82	rheumatoid arthritis	none	no
22	m	73.0932	whole-body	pneumonia	pneumonia	infectious	CT, chest X-ray	71	8.68	IUO	none	no
23	f	29.6959	whole-body	normal pattern	spontaneous remission	spontaneous remission	chest X-ray	0.29	6.5	FUO	none	no
24	m	55	whole-body	activated polyarthrosis	ethylic pancreatitis	miscellaneous	none	0	0	FUO	none	no
25	m	25	whole-body	unspecific soft tissue uptake	polyarthralgia, psoriasis	autoimmune/rheumatic diseases	sonography	0.6	5.81	FUO	none	no
26	f	72	whole-body	colitis, pleuritis	sarcoidosis	autoimmune/rheumatic diseases	CT, chest X-ray	55.8	11.64	unspecific	switched	no
27	m	18	whole-body	pulmonal abscess	pulmonal abscess	infectious	CT	0	0	IUO	switched	yes
28	m	79	whole-body	infective omarthritis	infective omarthritis	infectious	CT	120.6	7.72	FUO	none	yes
29	m	47.1288	whole-body	active vasculitis	giant-cell vasculitis	autoimmune/rheumatic diseases	CT, chest X-ray	85.4	5.6	FUO	new	yes
30	f	68	torso imaging	lymphadenopathy	myeloproliferative disease	malignancy	CT, chest X-ray	55	12.37	FUO	new	no
31	m	42.7397	torso imaging	normal pattern	spontaneous remission	spontaneous remission	none	0.7	5.29	FUO	none	no
32	f	22	whole-body	bone marrow activation	Löfgren syndrome	autoimmune/rheumatic diseases	MRI, CT	312.93	6.13	IUO	new	no
33	f	87	torso imaging	normal pattern	ventricular dilatation	Cause unknown	chest X-ray	146.1	10.86	FUO	none	no
34	m	41	torso imaging	normal pattern	unclear pulmonal lesions	Cause unknown	CT	51	12.5	IUO	none	yes
35	m	70	torso imaging	normal pattern	spontaneous remission	spontaneous remission	chest X-ray	0	0	FUO	none	no
36	f	71.8055	torso imaging	paraaortal infection	paraaortal infection	infectious	CT, chest X-ray	43.8	8.08	IUO	switched	no
37	f	77	whole-body	psoatic abscess	psoatic abscess	infectious	MRI, chest X-ray	55.9	4.07	multiple myeloma	new	no
38	m	82	whole-body	activated polyarthrosis	Chondrocalcinosis	autoimmune/rheumatic diseases	chest X-ray	23.8	7.79	FUO	none	no
39	f	72.5534	torso imaging	inactive polyarthrosis	spontaneous remission	spontaneous remission	MRI	8.9	6.2	FUO	none	yes
40	f	80	torso imaging	bone marrow activation	megaloblastous anemia	Cause unknown	CT, chest X-ray	17.1	7.57	FUO	none	no
41	f	74.3315	whole-body	activated polyarthrosis	MALT lymphoma	malignancy	CT, sonography	85	11.9	MALT lymphoma	new	yes
42	m	68	whole-body	unspecific soft tissue uptake	polyarthritis	autoimmune/rheumatic diseases	CT, chest X-ray	19.1	8.44	FUO	switched	no
43	f	68	torso imaging	Horton's disease	Horton's disease	autoimmune/rheumatic diseases	MRI, CT	150	13.14	FUO	new	no
44	f	53	whole-body	infective panniculitis	infective panniculitis	infectious	MRI, CT	32.7	6.65	FUO	switched	yes
45	m	52	torso imaging	normal pattern	Staph. aureus, bacteriaemia	infectious	MRI, chest X-ray	107	11.9	IUO	none	no
46	f	74.5589	whole-body	normal pattern	atypical pneumonia	infectious	CT, chest X-ray	85	9.9	pneumonia	none	no
47	m	58.263	whole-body	pneumonia	pneumonia	infectious	CT, chest X-ray	29	7.3	IUO	none	no
48	f	43	whole-body	unspecific soft tissue uptake	Cause unknown	Cause unknown	MRI, CT	89.2	5.98	FUO	none	no
49	m	68	torso imaging	unspecific soft tissue uptake	retroperitoneal fibrosis	Cause unknown	chest X-ray	6.52	10.3	FUO	none	no
50	m	48.4959	torso imaging	normal pattern	Cause unknown	Cause unknown	CT, sonography	8	4.43	FUO	none	no
51	f	49.8904	torso imaging	normal pattern	Cause unknown	Cause unknown	CT, chest X-ray	16.7	6.77	FUO	none	no
52	m	61.2	torso imaging	lymphadenopathy	tularemia	infectious	CT	60	7.69	FUO	switched	no
53	f	30.1726	torso imaging	lymphadenopathy	anal myoepitheliomia	malignancy	MRI	0	0	unspecific	new	no
54	f	43.7699	torso imaging	thyroiditis	postinfectious disorder?	Cause unknown	X-ray	2.1	8.78	FUO	none	no
55	f	35.9973	whole-body	gastritis	gastritis	infectious	chest X-ray	0.5	3.87	FUO	none	no
56	m	33.6493	whole-body	splenic abscess	splenic abscess	infectious	CT, chest X-ray	20.3	7.29	FUO	new	no
57	f	73.7616	torso imaging	pneumonia	pneumonia	infectious	chest X-ray	5	4.6	sepsis	none	no
58	f	71.4411	torso imaging	lymphadenopathy	unknown bacterial infection	infectious	chest X-ray	72	11.15	FUO	none	no
59	m	53.6932	torso imaging	unspecific soft tissue uptake	polymyalgia rheumatica	autoimmune/rheumatic diseases	MRI	143.6	10.24	FUO	none	no
60	f	71.1096	torso imaging	bone marrow activation	Still's disease	malignancy	CT, chest X-ray	16.8	13.5	FUO	none	no
61	m	54.0055	whole-body	pericarditis	pericarditis	infectious	MRI, CT	313	11.2	IUO	new	no
62	m	66.4082	whole-body	pyelonephritis	pyelonephritis	infectious	none	0	0	FUO	none	no
63	f	43.7589	whole-body	bone marrow activation	bone marrow activation	Cause unknown	chest X-ray	326	25.2	FUO	none	no
64	f	73.0438	whole-body	normal pattern	spontaneous remission	spontaneous remission	CT, chest X-ray	16.4	6.44	FUO	none	no
65	f	57.6822	whole-body	normal pattern	spontaneous remission	spontaneous remission	none	0	0	FUO	unclear	no
66	f	54.1151	whole-body	normal pattern	Cause unknown	Cause unknown	chest X-ray	46.5	8.93	IUO	none	no
67	m	79.8548	whole-body	normal pattern	atypical pneumonia	infectious	CT, chest X-ray	47.66	5.9	FUO	none	no
68	f	25.2027	torso imaging	lymphadenopathy	unknown infection?	Cause unknown	MRI, sonography	3.2	4.85	FUO	none	no
69	f	39.8466	whole-body	panniculitis	panniculitis	autoimmune/rheumatic diseases	none	77.6	8.19	FUO	switched	yes
70	f	73.2219	whole-body	normal pattern	Cause unknown	Cause unknown	none	146	9.45	FUO	none	no
71	f	62.463	whole-body	bone marrow activation	arthritis?	Cause unknown	none	15	7.9	IUO	switched	no
72	m	55.4301	torso imaging	normal pattern	spontaneous remission	spontaneous remission	chest X-ray	5.6	8.79	FUO	none	no
73	m	75.9562	torso imaging	infected shunt	infected shunt	infectious	X-ray	135.4	10.87	IUO	new	no
74	m	44.2849	torso imaging	vasculitis	Takayasu's arteritis	autoimmune/rheumatic diseases	CT, chest X-ray	137	13	FUO	new	yes
75	f	44.0384	whole-body	infizierte AV Fistel inguinal links	infiziertes Hämatom Leiste und M iliacus	infectious	CT, sonography	38.9	10.2	sepsis	none	no
76	m	54.9178	whole-body	pacemaker infection	pacemaker infection	infectious	chest X-ray	12	8.8	infected pacemaker	none	no
77	m	36.0027	whole-body	bone marrow activation	leptospirosis	infectious	CT, chest X-ray	48	6.2	FUO	new	yes
78	m	60.3808	whole-body	normal pattern	spontaneous remission	spontaneous remission	MRI, sonography	107.3	8.45	FUO	none	no
79	f	67.3014	torso imaging	vasculitis	giant-cell vasculitis	autoimmune/rheumatic diseases	none	0	0	vasculitis	unclear	no
80	m	51.9315	torso imaging	normal pattern	spontaneous remission	spontaneous remission	MRI	5.2	7.66	abscess	switched	no
81	m	57.0219	whole-body	bone marrow activation	chlamydia pneumoniae infection	infectious	chest X-ray	20.4	4.01	FUO	new	no
82	m	57.6849	torso imaging	normal pattern	chlamydophila pneumoniae infection	infectious	CT, chest X-ray	127.5	11.2	FUO	switched	no
83	f	21.2986	whole-body	lymphadenopathy	MRSA infection	infectious	chest X-ray	118.6	13.11	FUO	new	no
84	m	86.4849	torso imaging	pneumonia	pneumonia	infectious	none	45	16.46	FUO	new	no
85	f	68.6055	whole-body	pneumonia	pneumonia	infectious	none	0	0	FUO	unclear	yes
86	m	66.0055	whole-body	infected seroma	infected seroma	infectious	CT, sonography	154.7	8.53	IUO	switched	no
87	m	76.4466	torso imaging	unspecific soft tissue uptake	rhabdomyolysis?	Cause unknown	chest X-ray	128.3	2.36	FUO	none	no
88	f	81.0521	whole-body	normal pattern	spontaneous remission	spontaneous remission	chest X-ray	5.9	5.2	IUO	none	no
89	f	24.8219	whole-body	unspecific soft tissue uptake	bone marrow edema	Cause unknown	none	18.7	8.99	FUO	none	no
90	m	36.1726	whole-body	bone marrow activation	spontaneous remission	spontaneous remission	chest X-ray	10.7	8.38	FUO	none	yes
91	f	53.1397	torso imaging	dentogenous infection	odontogenous cysts	Cause unknown	MRI, CT	55	9.27	FUO	none	no
92	f	63.8603	whole-body	multiple tumors	metastastic breast cancer	malignancy	CT, chest X-ray	186.1	18.38	FUO	none	no
93	f	75.5699	whole-body	vasculitis	large vessel vasculitis	autoimmune/rheumatic diseases	chest X-ray	127.6	6.04	FUO	new	no
94	f	62.9671	whole-body	pneumonia	pneumonia	infectious	CT, chest X-ray	151	12.8	IUO	new	no
95	f	87.9699	whole-body	unspecific soft tissue uptake	spontaneous remission	spontaneous remission	CT	91.7	8.31	FUO	none	no
96	f	54.5315	torso imaging	vasculitis	giant-cell vasculitis	autoimmune/rheumatic diseases	CT, sonography	135	8.7	FUO	new	no
97	f	77.5178	whole-body	polyarthritis	polyarthritis	autoimmune/rheumatic diseases	CT	0.92	3.72	FUO	switched	no
98	f	32.4849	torso imaging	adnexitis	adnexitis	infectious	none	0	0	FUO	unclear	no
99	f	71.5123	whole-body	pancreatic cancer	pancreatic cancer	malignancy	CT, chest X-ray	13.8	7.48	FUO	new	no
100	m	59.2356	torso imaging	lymphadenopathy	spontaneous remission	spontaneous remission	CT, chest X-ray	214	23.8	FUO	new	no
101	m	81	whole-body	normal pattern	monoclonal gammopathy	Cause unknown	MRI, CT	51.3	5.7	FUO	none	no
102	m	53.8932	torso imaging	unspecific soft tissue uptake	spontaneous remission	spontaneous remission	none	0	0	FUO	unclear	no
103	m	84.5808	whole-body	pacemaker infection	pacemaker infection	infectious	CT, chest X-ray	71.4	3.71	IUO	switched	no
104	f	66	torso imaging	vasculitis	polyarthritis	autoimmune/rheumatic diseases	sonography	56.3	7.71	FUO	none	no
105	f	57.6822	whole-body	arthritis	parainfectious arthritis	infectious	CT, chest X-ray	73	8.57	IUO	switched	yes
106	m	24.0356	torso imaging	pancreatitis	autoimmune pancreatitis	autoimmune/rheumatic diseases	MRI, CT	0.1	6.31	FUO	new	no
107	m	49	whole-body	soft tissue infection	staph. capitis infection	infectious	MRI, chest X-ray	3.6	7.2	FUO	none	no
108	m	54.5151	torso imaging	pharyngitis	pharyngitis	infectious	none	0	0	FUO	none	yes
109	m	54.3452	whole-body	lymphadenopathy	CUP, nodal metastasis	malignancy	CT	8.2	8.94	CUP	new	no
110	m	72	whole-body	pericarditis	pericarditis	infectious	CT	244	12.4	FUO	new	no
111	m	66	torso imaging	normal pattern	Cause unknown	Cause unknown	sonography	203	24.18	FUO	none	no
112	m	64.6411	whole-body	divertikulitis	Cause unknown	Cause unknown	CT, chest X-ray	207	12.7	FUO	none	no
113	m	78.063	torso imaging	unspecific soft tissue uptake	spontaneous remission	spontaneous remission	chest X-ray	134	7	IUO	none	no
114	f	80	whole-body	pneumonia	pneumonia	infectious	chest X-ray	50	8.4	FUO	switched	no
115	f	54	torso imaging	multiple myeloma	multiple myeloma	malignancy	CT, sonography	21.4	12.62	FUO	new	no
116	m	63	whole-body	infectious arthritis	infectious arthritis	infectious	MRI	25.9	5.79	IUO	none	no
117	m	66.2356	torso imaging	lymphadenopathy	CUP, nodal metastasis	malignancy	none	0	0	CUP	none	yes
118	m	72.1808	whole-body	gGastroduodenitis	undifferentiated polyarthritis	autoimmune/rheumatic diseases	none	144	17.21	FUO	none	no
119	f	48.7753	torso imaging	psoas abscess	psoas abscess	infectious	CT	209.7	14.34	Appendix carcinoma	new	yes
120	f	58	whole-body	AC Gelenk rechts, Trochanter bds	familliäres Mittelmeerfieber	autoimmune/rheumatic diseases	chest X-ray	0	0	FUO	new	no
121	f	46.8548	whole-body	normal pattern	spontaneous remission	spontaneous remission	none	0	0	FUO	unclear	no
122	m	67.8164	torso imaging	normal pattern	spontaneous remission	spontaneous remission	none	0	0	CUP	none	yes
123	m	72	whole-body	pericarditis	Löffler's syndrome	malignancy	CT	47	15.35	IUO	new	no
124	f	44.1342	torso imaging	polyserositis	polyserositis	autoimmune/rheumatic diseases	none	0	0	FUO	unclear	no
125	m	86.5726	whole-body	splenic activation	endocarditis, streptococcus anginosus	infectious	CT	148	16.68	FUO	switched	no
126	f	76	whole-body	pneumonia	pneumonia	infectious	sonography	157	7.34	FUO	switched	yes
127	m	70.8055	torso imaging	liver metastasis	CUP, liver metastasis	malignancy	chest X-ray	23.5	7.69	CUP	new	no
128	m	81	whole-body	unspecific soft tissue uptake	MRSA bacteriaemia	infectious	chest X-ray	31.1	6.59	IUO	switched	no
129	m	72.1014	whole-body	pericarditis	pericarditis, TBC	infectious	CT, chest X-ray	53.1	7.64	FUO	new	no
130	f	67.7726	whole-body	unspecific soft tissue uptake	spontaneous remission	spontaneous remission	X-ray	8.5	8.05	IUO	none	no
131	m	75	whole-body	pleuritis	pleuritis	infectious	CT	57.8	6.61	FUO	none	no
132	f	48	whole-body	normal pattern	Cause unknown	Cause unknown	CT	5.7	1.78	unspecific	switched	no
133	f	58	whole-body	vasculitis	Cause unknown	Cause unknown	sonography	0	0	unspecific	none	no
134	m	78.0685	whole-body	nodal and pulmonal metastasis	CUP, nodal and pulmonal metastasis	malignancy	chest X-ray	10.2	7.63	CUP	new	yes
135	m	73.3342	whole-body	infected central venous line	infected central venous line, staph. aureus	infectious	CT, chest X-ray	133.6	12.85	IUO	new	no
136	f	48	whole-body	gastritis, pleuritis	multple myeloma	malignancy	CT, chest X-ray	34.6	11.02	FUO	new	yes
137	m	81.3233	whole-body	normal pattern	spontaneous remission	spontaneous remission	chest X-ray	0.17	7.66	unspecific	none	no
138	f	56.0712	whole-body	lumbal abscess	lumbal abscess	infectious	MRI, CT	22.4	9.21	IUO	new	no
139	m	63.7123	torso imaging	pharynx carcinoma	pharynx carcinoma	malignancy	sonography	1	5.34	CUP	new	no
140	m	68.0658	whole-body	colon tumor	benign colon adenoma	miscellaneous	CT, chest X-ray	9.2	5.25	FUO	new	no
141	m	62.5205	whole-body	synovitis	synovitis	miscellaneous	none	4.7	7.1	unspecific	unclear	no
142	m	42	whole-body	spondylodiscitis	spondylodiscitis Staph. aureus	infectious	MRI, CT	9.6	5.24	IUO	switched	no
143	m	68.4	whole-body	cervical nodal metastasis	CUP, cervical nodal metastasis	malignancy	none	0	0	FUO	switched	yes
144	m	60	whole-body	cholecystitis	cholecystitis	infectious	MRI	60.1	11.66	FUO	switched	no
145	f	85	whole-body	endocarditis	endocarditis	infectious	CT, chest X-ray	39.7	8.5	IUO	switched	no
146	f	75.726	whole-body	arthritis	endometroid carcinoma	malignancy	CT, sonography	12.7	3.86	FUO	new	no
147	m	69	whole-body	bone marrow activation	Cause unknown	Cause unknown	MRI, CT	15.65	7.33	FUO	none	no
148	m	58	whole-body	bone marrow activation	rickettsiosis	infectious	CT, chest X-ray	136.6	11.57	lymphadenopathy	none	no
149	m	77	whole-body	unspecific soft tissue uptake	spontaneous remission	spontaneous remission	MRI	53.2	4.3	FUO	switched	no
150	m	55	torso imaging	normal pattern	spontaneous remission	spontaneous remission	none	0	0	FUO	unclear	no
151	f	25	whole-body	pharyngitis	pharyngitis	infectious	none	0	0	FUO	unclear	no
152	m	71.9178	whole-body	pancreatic cancer	multiple myeloma	malignancy	sonography	0.2	4.43	multiple myeloma	none	yes
153	f	71.1014	torso imaging	activated arthrosis	activated arthrosis	miscellaneous	none	0	0	unspecific	none	no
154	f	73.1233	torso imaging	liver tumor	hepatocellular cancer	malignancy	CT, chest X-ray	14.8	5.14	unspecific	none	no
155	f	48.6822	whole-body	infective polyarthritis	infective polyarthritis	infectious	chest X-ray	5.98	7.72	FUO	none	no
156	f	59	whole-body	normal pattern	spontaneous remission	spontaneous remission	none	0	0	FUO	unclear	no
157	m	59.3342	whole-body	infective arthritis	infective arthritis	infectious	MRI	92.1	13.35	IUO	none	no
158	m	69	whole-body	oligoarthritis	oligoarthritis	autoimmune/rheumatic diseases	X-ray	32.4	4.16	unspecific	switched	no
159	m	81	whole-body	unspecific soft tissue uptake	spontaneous remission	spontaneous remission	CT, chest X-ray	130.7	9.2	IUO	switched	no
160	m	65.0658	torso imaging	normal pattern	encephalitis	infectious	CT, chest X-ray	1.6	7.85	FUO	switched	no
161	f	80	whole-body	polyarthritis	chondrocalcinosis	autoimmune/rheumatic diseases	MRI, sonography	75.4	3.39	FUO	none	no
162	f	40	whole-body	Osteomyelitis tibiae dext, Knieinfektion rechts	Knocheninfarkte re bei AML, fragl. Gonarthritis	malignancy	MRI	88.4	2.68	IUO	none	yes
163	m	47	whole-body	coxarthrosis	coxarthrosis?	Cause unknown	X-ray	38.9	7.09	IUO	switched	no
164	m	56.4329	whole-body	lymphadenopathy	Cause unknown	Cause unknown	CT, sonography	178.6	9	FUO	new	no
165	f	60.789	whole-body	hip abscess	hip abscess, Staph. aureus	infectious	CT	171	10.94	FUO	switched	no
166	m	56.6548	whole-body	pneumonia	peumonia Citrobacter koseri	infectious	chest X-ray	5	11.3	unspecific	none	no
167	m	66	whole-body	erysipela	erysipela	infectious	chest X-ray	90.3	6.82	FUO	switched	no
168	m	61	whole-body	endocarditis	endocarditis, Aspergillus fumigatus	infectious	MRI	51.2	6.55	IUO	none	yes
169	m	62	whole-body	normal pattern	spontaneous remission	spontaneous remission	MRI, sonography	94	13.15	IUO	new	no
170	m	76.5342	whole-body	normal pattern	unknown infection?	Cause unknown	CT, chest X-ray	111.1	10.67	FUO	none	no
171	m	79.189	torso imaging	pneumonia	pneumonia	infectious	chest X-ray	162.8	9.38	FUO	none	no
172	m	59.7534	whole-body	infective coxitis	infective coxitis Staph. aureus	infectious	MRI	44.4	9.11	FUO	switched	no
173	f	71.137	whole-body	normal pattern	spontaneous remission	spontaneous remission	MRI	7.1	9.92	IUO	new	no
174	m	57.7781	whole-body	vasculitis	giant-cell vasculitis	autoimmune/rheumatic diseases	MRI, sonography	4.52	13.47	vasculitis	none	yes
175	f	63	whole-body	unspecific soft tissue uptake	spontaneous remission	spontaneous remission	CT, chest X-ray	156.3	4.32	FUO	none	no
176	f	31.2575	whole-body	lymphadenopathy	bartonellosis	infectious	MRI, sonography	132.8	10.44	FUO	switched	no
177	f	64.6219	whole-body	normal pattern	spontaneous remission	spontaneous remission	none	0	0	IUO	unclear	no
178	m	66.7479	whole-body	psoas abscess	psoas abscess	infectious	MRI	227.6	7.34	Sepsis	switched	no
179	f	50.8685	whole-body	infected cystic kidneys	unknown infection?	Cause unknown	chest X-ray	147.9	10.46	IUO	none	no
180	m	61.1699	whole-body	normal pattern	spontaneous remission	spontaneous remission	none	0	0	unspecific	unclear	yes
181	m	49.674	whole-body	unspecific soft tissue uptake	Cause unknown	Cause unknown	MRI	214.9	12.54	FUO	none	no
182	m	72.1425	whole-body	arthritis	psoriatic arthritis	autoimmune/rheumatic diseases	MRI, CT	64.4	8.48	IUO	none	no
183	m	73.9397	whole-body	duodenitis	Cause unknown	Cause unknown	MRI, sonography	79.5	8.08	FUO	none	yes
184	f	66.0027	whole-body	colitis	polyarthritis	autoimmune/rheumatic diseases	X-ray	25.2	12.67	FUO	none	no
185	m	63.3288	whole-body	arthritis	infective arthritis	infectious	chest X-ray	128.7	10.35	unspecific	none	no
186	m	75.0027	whole-body	Schulter, Hüfte, SG's, Duodenitis	Polymyalgia rheumatica	autoimmune/rheumatic diseases	CT, chest X-ray	38.8	7.39	FUO	none	no
187	f	63.3753	whole-body	duodenal lesion	Cause unknown	Cause unknown	none	0.1	4.14	FUO	none	yes
188	f	45.7616	whole-body	myelodysplastic syndrome	myelodysplastic syndrome	autoimmune/rheumatic diseases	none	18.9	11.5	FUO	none	no
189	f	32.7836	whole-body	bone marrow activation	Cause unknown	Cause unknown	none	5.3	7.2	FUO	none	yes
190	m	74.874	whole-body	unspecific soft tissue uptake	spontaneous remission	spontaneous remission	none	10.3	7.4	vasculitis	none	yes
191	f	82.3315	whole-body	omarthritis	infective omarthritis	infectious	X-ray	307.5	9.98	IUO	switched	no
192	m	84.4658	whole-body	normal pattern	pyelonephritis?	Cause unknown	none	0	0	unspecific	unclear	no
193	m	34.6164	whole-body	meningoencephalitis	meningoencephalitis	infectious	MRI	2.9	6.31	FUO	switched	no
194	m	75.7151	whole-body	peribronchitis	peribronchitis	infectious	CT, chest X-ray	18	9.31	unspecific	none	no
195	f	65.663	whole-body	unspecific soft tissue uptake	spontaneous remission	spontaneous remission	chest X-ray	1.83	11.47	FUO	none	no
196	m	59.1973	whole-body	unspecific soft tissue uptake	spontaneous remission	spontaneous remission	MRI, sonography	107.1	6.4	lymphadenopathy	none	no
197	f	64.3178	whole-body	normal pattern	spontaneous remission	spontaneous remission	CT	81.7	5.81	unspecific	switched	no
198	f	34.4055	whole-body	normal pattern	spontaneous remission	spontaneous remission	none	0	0	FUO	none	no
199	m	78.6712	whole-body	lymphadenopathy	lymphadenopathy, monocytosis	infectious	CT	161.4	11.82	FUO	new	yes
200	f	68.2411	whole-body	monoclonal gammopathy	monoclonal gammopathy	malignancy	CT, chest X-ray	19.8	8.93	FUO	new	no
201	f	81.0767	whole-body	infected knee prosthesis	infected knee prosthesis	infectious	chest X-ray	14.2	5.42	unspecific	switched	no
202	m	67.4137	torso imaging	lung cancer	lung cancer	malignancy	chest X-ray	10.4	11.79	unspecific	new	no
203	f	43.9014	whole-body	normal pattern	spontaneous remission	spontaneous remission	CT	2.1	8.73	FUO	none	no
204	f	24.3342	whole-body	normal pattern	spontaneous remission	spontaneous remission	none	0.6	5.77	FUO	none	no
205	f	60.6877	whole-body	Polymyalgia rheumatica	Polymyalgia rheumatica	autoimmune/rheumatic diseases	none	0	0	FUO	none	yes
206	f	74.6822	whole-body	Polymyagia rheumatica	Polymyagia rheumatica	autoimmune/rheumatic diseases	chest X-ray	61.6	7.1	FUO	switched	no
207	f	19.7562	whole-body	polyarthritis	juvenile idiopathic arthritis	autoimmune/rheumatic diseases	chest X-ray	146.5	6.99	FUO	none	no
208	m	60.537	whole-body	liver abscess	liver abscess	infectious	chest X-ray	53.7	2.58	FUO	new	yes
209	m	64.1425	whole-body	pyelonephritis	pyelonephritis	infectious	CT	41.4	7.94	FUO	none	no
210	f	45.2384	whole-body	normal pattern	Cause unknown	Cause unknown	MRI, CT	90.8	4.92	FUO	none	no
211	f	47.8877	whole-body	unspecific soft tissue uptake	spontaneous remission	spontaneous remission	none	0	0	FUO	none	no
212	m	70.4137	whole-body	prostate cancer	prostate cancer	malignancy	sonography	6.3	12.89	unspecific	none	no
213	f	58.8493	whole-body	vasculitis	pneumonia	infectious	CT, chest X-ray	163	8.16	IUO	none	no
214	f	75.8685	whole-body	normal pattern	agranulocytosis, thiamazole	autoimmune/rheumatic diseases	CT, chest X-ray	42	3.93	FUO	none	no
215	m	56.1973	whole-body	vasculitis	Cause unknown	Cause unknown	CT	78	6.71	FUO	none	no
216	f	77.3178	whole-body	infected knee prosthesis	infected knee prosthesis	infectious	CT, chest X-ray	5.1	9.86	IUO	new	no
217	m	68.3616	whole-body	infected knee prosthesis	infected knee prosthesis	infectious	none	53.9	6.6	FUO	switched	no
218	f	62.9726	whole-body	lymphoma	diffuse large cell b-cell lymphoma	malignancy	MRI, CT	177.6	6.93	FUO	new	yes
219	f	36.474	whole-body	polyarthrosis	autoimmune cause?	Cause unknown	MRI	43	15	unspecific	none	no
220	m	82.663	whole-body	infected hip prosthesis	infected hip prosthesis	infectious	none	41.3	5.57	FUO	new	yes
221	m	60.1397	whole-body	bone marrow activation	visceral leishmaniosis	infectious	CT, chest X-ray	160.1	2.63	FUO	none	no
222	m	84.2438	whole-body	unspecific soft tissue uptake	bullous pemphigoid	autoimmune/rheumatic diseases	chest X-ray	0.6	5.04	CUP	none	no
223	m	33.8658	whole-body	unspecific soft tissue uptake	spontaneous remission	spontaneous remission	CT	0	0	FUO	unclear	no
224	f	52.9288	whole-body	unspecific soft tissue uptake	spontaneous remission	spontaneous remission	none	0	0	IUO	unclear	no
225	f	73.6493	torso imaging	polyarthritis	polyarthritis	autoimmune/rheumatic diseases	none	0	0	vasculitis	unclear	no
226	m	71.3781	whole-body	polyarthritis	psoriatic arthritis	autoimmune/rheumatic diseases	MRI	84.36	8.36	FUO	new	no
227	m	72.7233	whole-body	vasculitis	giant-cell vasculitis	autoimmune/rheumatic diseases	MRI, CT	152.5	9.82	FUO	new	no
228	f	72.9288	whole-body	arthritis	arthritis	infectious	CT	9.9	11.15	arthritis	none	yes
229	f	58.2356	whole-body	lymphadenopathy	pneumonia	infectious	chest X-ray	15.1	8.85	IUO	none	no
230	m	88.2466	whole-body	colitis	colitis	infectious	chest X-ray	98.4	9.15	IUO	switched	no
231	f	51.7151	whole-body	thyroiditis	spontaneous remission	spontaneous remission	MRI, CT	1	5.9	unspecific	none	no
232	m	56.7479	whole-body	vasculitis	giant-cell vasculitis	autoimmune/rheumatic diseases	CT, chest X-ray	57.3	12.11	FUO	new	no
233	f	65.4548	torso imaging	vasculitis	polymyalgia rheumatica	autoimmune/rheumatic diseases	none	23	7.8	vasculitis	new	yes
234	m	18.7452	whole-body	normal pattern	unknown infection?	Cause unknown	chest X-ray	33	4.81	FUO	none	no
235	f	83.4	whole-body	normal pattern	spontaneous remission	spontaneous remission	none	11.6	4.54	endocarditis	switched	yes
236	m	74.1616	whole-body	endocarditis	endocarditis, staph. aureus	infectious	MRI	36.5	3.91	IUO	none	no
237	m	51.9507	whole-body	pneumonia	pacemaker infection, Staph. capitis	infectious	chest X-ray	36	9.9	IUO	new	no
238	f	77.0685	whole-body	polymyalgia rheumatica	polymyalgia rheumatica	autoimmune/rheumatic diseases	none	0	0	FUO	none	yes
239	f	78.3068	whole-body	pacemaker infection	pacemaker infection	infectious	chest X-ray	2.4	6.18	IUO	new	no
240	m	78.7753	torso imaging	liver abscess	liver abscess	infectious	CT	8	6.21	IUO	new	no
241	m	56.8767	whole-body	osteomyelitis and soft tissue infection	osteomyelitis and soft tissue infection	infectious	CT, chest X-ray	23.3	8.12	FUO	new	no
242	m	71.9233	whole-body	bone marrow activation	unknown infection?	Cause unknown	CT	53.7	10.82	FUO	none	no
243	m	76.6712	whole-body	lymphadenopathy	postinfectious disorder?	Cause unknown	CT, sonography	46.7	6.45	FUO	none	no
244	f	52.1479	whole-body	unclear paratracheal uptake	DLBCL	malignancy	CT, chest X-ray	0	0	lymphadenopathy	new	yes
245	m	41.1863	torso imaging	kidney abscess	kidney abscess	infectious	CT	29.9	9.55	IUO	new	no
246	m	24.8137	whole-body	active colitis	Colitis ulcerosa	autoimmune/rheumatic diseases	chest X-ray	155.2	16.4	IUO	none	no
247	f	75.0438	whole-body	polyarthritis, vasculitis	giant-cell vasculitis	autoimmune/rheumatic diseases	chest X-ray	35.3	6.12	FUO	switched	no
248	f	73.8137	whole-body	gonitis	left gonitis, Staph. aureus	infectious	chest X-ray	343.9	4.83	FUO	switched	no
249	m	41.6247	torso imaging	normal pattern	spontaneous remission	spontaneous remission	none	0	0	IUO	unclear	no
250	f	48.1589	whole-body	unspecific soft tissue uptake	spontaneous remission	spontaneous remission	MRI	5.5	4.56	unspecific	none	no
251	f	72.8219	whole-body	pericarditis, local vasculitis	infective pericarditis	infectious	CT	7.3	5.5	IUO	none	no
252	f	47.5973	whole-body	lung cancer bone metastasis	CUP, melanoma? Nodal and bone metastasis	malignancy	CT	51.6	6.36	CUP	new	no
253	m	81.0658	whole-body	active vasculitis	vasculitis	autoimmune/rheumatic diseases	MRI, CT	54.3	10.27	FUO	switched	no
254	f	52.0164	whole-body	pneumonia	pneumonia	infectious	MRI, CT	20.1	13.3	FUO	switched	no
255	f	56.1616	whole-body	unspecific soft tissue uptake	spontaneous remission	spontaneous remission	none	0	0	FUO	unclear	no
256	f	69.1068	whole-body	unspecific soft tissue uptake	spontaneous remission	spontaneous remission	none	0	0	IUO	unclear	no
257	m	77.4658	torso imaging	pneumonia	rectal carcinoma	malignancy	chest X-ray	5.2	6	lymphadenopathy	new	yes
258	m	69.7562	whole-body	retrosternal abscess, aortitis	Stentgraft aortitis, Staph. aureus	infectious	CT	24.8	9.3	IUO	new	no
259	m	66.4904	whole-body	vasculitis	undiffentiated spondyloarthritis	autoimmune/rheumatic diseases	none	78.7	9.34	FUO	none	no
260	m	69	whole-body	unspecific soft tissue uptake	Polymyalgica rheumatica	autoimmune/rheumatic diseases	chest X-ray	2.2	6.56	FUO	switched	no
261	f	74.2521	whole-body	polyarthritis	rheumatoid arthritis	autoimmune/rheumatic diseases	MRI	45.7	6.92	rheumatoid arthritis	switched	no
262	m	53.5507	torso imaging	normal pattern	unknown infection?	Cause unknown	CT, chest X-ray	95.8	8.81	IUO	none	no
263	f	74.5068	whole-body	normal pattern	anemia?	Cause unknown	X-ray	1	4.9	FUO	none	no
264	f	29.1534	whole-body	abdominal tumors	endometriosis	miscellaneous	sonography	0.6	7.45	unspecific	new	no
265	m	83.0658	whole-body	spondylodiscitis L 5/ S1	spondylodiscitis L 5/ S1 Candida albicans	infectious	MRI, CT	152	10.58	IUO	new	no
266	f	84.9808	whole-body	esophagitis?	spontaneous remission	spontaneous remission	sonography	0	0	CUP	unclear	no
267	f	66.7918	whole-body	synovitis left knee	subacute knee TEP infection	infectious	CT, chest X-ray	193.4	8.01	IUO	new	no
268	m	59.0493	whole-body	parotitis	unknown infection?	Cause unknown	none	0	0	FUO	none	no
269	m	56.0767	whole-body	lymphadenopathy	vasculitis?	Cause unknown	CT	54.4	6.46	FUO	none	no
270	m	79.7123	whole-body	polyarthritis	activated polyarthrosis	miscellaneous	chest X-ray	99.8	8.24	FUO	new	no
271	m	55.6356	whole-body	pneumonia	pneumonia	infectious	chest X-ray	86.2	14.8	FUO	none	yes
272	m	79.4329	whole-body	pneumonia	aspiration pneumonia	infectious	CT, chest X-ray	135	6.4	FUO	switched	no
273	m	41.5781	whole-body	Sacroilitis and iliacus abscess	Sacroilitis and iliacus abscess	infectious	MRI	114	6.08	FUO	new	no
274	f	50.5644	whole-body	normal pattern	unknown infection?	Cause unknown	none	7.98	17.84	FUO	none	yes
275	f	39.3616	whole-body	pyelonephritis	pyelonephritis, E. coli	infectious	MRI, CT	65.4	10.44	IUO	switched	yes
276	m	83.7534	whole-body	prostate cancer	ANCA vasculitis	malignancy	CT	132	15.24	FUO	new	no
277	m	71.6219	whole-body	mediastinal lymphadenopathy	granulomatous pulmonal disease	autoimmune/rheumatic diseases	chest X-ray	1.3	5.19	Sepsis	none	no
278	m	71.2712	whole-body	pneumonia	pneumonia	infectious	CT, chest X-ray	194	9.07	IUO	new	no
279	m	51.2164	whole-body	bone marrow activation	monoclonal gammopathy	malignancy	CT, chest X-ray	100	10.04	FUO	none	no
280	f	39.4055	whole-body	pyelonephritis	pyelonephritis	infectious	MRI	50.5	11.81	IUO	none	yes
281	m	61.7726	whole-body	cholecystolithiasis	atypical cholecystolithiasis	miscellaneous	chest X-ray	3.5	5.8	FUO	none	no
282	m	29.1753	whole-body	unspecific soft tissue uptake	spontaneous remission	spontaneous remission	chest X-ray	18.6	6.89	IUO	none	no
283	m	72.3699	whole-body	pneumonia	pulmonal aspergillosis	infectious	chest X-ray	145.9	4.13	pneumonia	none	no
284	m	28.7945	whole-body	lymphadenopathy	Löfgren syndrome	autoimmune/rheumatic diseases	CT	59.8	8.67	unspecific	none	no
285	m	76.3068	whole-body	pneumonia	hepatocellular cancer	malignancy	CT, sonography	6.6	4.52	FUO	none	no
286	m	82.9808	whole-body	pleuritis	chronic pleuritis	infectious	CT, chest X-ray	17.4	4	IUO	switched	no
287	f	79.6274	whole-body	pneumonia	pneumonia, Klebsiella sp.	infectious	MRI	66.6	6.57	IUO	none	no
288	m	42.0685	whole-body	soft tissue infection left thigh	soft tissue infection left thigh	infectious	none	19.7	10.5	IUO	new	no
289	m	64.5534	whole-body	colitis	diverticolitis, NSTEMI	miscellaneous	none	4.2	6.26	unspecific	none	no
290	f	72.8658	whole-body	thyroid tumor	papillary thyroid cancer	malignancy	CT, chest X-ray	81.4	9.29	FUO	none	no
291	m	72.0055	whole-body	lymphadenopathy	unknown infection?	Cause unknown	sonography	83	11	FUO	none	no
292	f	54.2712	whole-body	pneumonia	pneumonia, Pseudomonas aeruginosus	infectious	CT, chest X-ray	40.3	7.99	Sepsis	new	no
293	f	77.274	whole-body	unspecific soft tissue uptake	Cause unknown	Cause unknown	MRI, CT	85.5	6.88	FUO	none	no
294	f	60.1315	whole-body	polyarthritis	polyarthritis	autoimmune/rheumatic diseases	none	0	0	FUO	unclear	yes
295	f	72.0329	whole-body	unspecific soft tissue uptake	Cause unknown	Cause unknown	sonography	9	4.5	lymphadenopathy	none	no
296	m	55.4164	whole-body	bone marrow activation	septicaemia	infectious	MRI	3.5	6.32	IUO	none	yes
297	f	70.6055	whole-body	arthritis	arthritis	autoimmune/rheumatic diseases	MRI	40.1	3.28	rheumatoid arthritis	none	no
298	f	52.7315	whole-body	sternal osteomyelitis	sternal osteomyelitis Streptococcus pyogenes	infectious	MRI, CT	129.5	8.77	FUO	switched	yes
299	f	53.8986	whole-body	mediastinal lymphadenopathy	infectious mediastinal lymphadenopathy	infectious	MRI	4.1	10.78	Sepsis	none	no
300	m	61.8712	whole-body	pneumonia	septical pneumonia	infectious	none	192	7.2	Sepsis	none	no
									300
